# Supplementary material for: Epilepsy and Language Development in 8–36-Month-Old Toddlers with Tuberous Sclerosis Complex
Source: J Clin Med. 2022 Aug 4;11(15):4564. doi: 10.3390/jcm11154564 (PMC9369686; doi:10.3390/jcm11154564)
Supplement: Supplementary file 1 [file jcm-11-04564-s001.zip]

Archive with 1 entries (1 files):
- jcm-1794771-supplementary.pdf
